# Supplementary material for: Muscarinic receptor regulation of chronic pain-induced atrial fibrillation
Source: Front Cardiovasc Med. 2022 Sep 15;9:934906. doi: 10.3389/fcvm.2022.934906 (PMC9521049; doi:10.3389/fcvm.2022.934906)
Supplement: Supplementary file 1 [file Data_Sheet_1.xlsx]

## Sheet: Sheet1
AERP			PR			QT			HR
sham group	pain group		sham group	pain group		sham group	pain group		sham group	pain group
52	35		25.91	54.67		48	53		474	416
57	42		25.11	43.5		50	48		460	495
59	50		30.35	70		47	49		456	337
60	48		32.29	35.71		51	47		476	506
53	39		27.08	47.13		46	39		473	449
56	40		28.06	48.83		53	50		416	458
49	48		30.67	38.93		51	54		431	440
58	43		32.54	40.13		49	59		469	434
52	44		28.07	45.93		47	61		470	459
53	47		26.86	50.14		53	50		463	429
	48			43.56			57			431
	39			49.52			60			446
	41			50.23			53			533
IF（TH）			IF(chat )			IF(B1)			IF（M2）
sham group	pain group		sham group	pain group		sham group	pain group		sham group	pain group
2.057	2.553		3.65	2.749		1.503	1.247		0.562	2.749
2.321	2.623		3.032	2.892		1.52	1.452		0.697	2.562
2.072	2.082		3.562	3.521		1.343	1.572		0.532	2.921
2.672	2.652		2.982	3.021		1.289	1.501		0.546	3.123
2.153	2.162		2.672	2.672		1.502	1.321		0.622	3.713
2.623	2.523		3.214	2.902		1.342	1.452		0.512	2.912
2.162	2.321		3.21	3.015		1.523	1.302		0.462	2.213
TH/GAPDH			Chat /GAPDH			b1/GAPDH			M2/GAPDH
sham group	pain group		sham group	pain group		sham group	pain group		sham group	pain group
2.6793	0.689475		1.0042	1.29446		1.28578	0.819936		0.850304	1.19919
0.919916	1.36911		0.430823	2.03886		1.08777	0.978571		0.847831	1.38505
0.571112	0.766534		1.07066	1.33684		1.31116	1.15929		0.752918	1.53048
b1/Na-K-ATP			M2/Na-K-ATP			RGS4/GAPDH
sham group	pain group		sham group	pain group		sham group	pain group
0.90954	0.886751		1.16617	1.62016		0.528614	0.849641
0.931254	0.927476		1.00413	1.48375		0.55515	0.969535
0.940727	0.92427		0.683861	1.30137		0.458729	0.799289
